# Supplementary material for: Triphenilphosphonium Analogs of Chloramphenicol as Dual-Acting Antimicrobial and Antiproliferating Agents
Source: Antibiotics (Basel). 2021 Apr 23;10(5):489. doi: 10.3390/antibiotics10050489 (PMC8145938; doi:10.3390/antibiotics10050489)
Supplement: Supplementary file 1 [file antibiotics-10-00489-s001.zip]

Archive with 1 entries (1 files):
- antibiotics-1186843-supplementary.pdf
